# Supplementary material for: A conserved mycobacterial nucleomodulin hijacks the host COMPASS complex to reprogram pro-inflammatory transcription and promote intracellular survival
Source: eLife. 2026 Mar 31;14:RP107677. doi: 10.7554/eLife.107677 (PMC13038263; doi:10.7554/eLife.107677)
Supplement: Figure 2—source data 2. [file elife-107677-fig2-data2.zip]

Archive with 10 entries (10 files):
- Figure 2E-b-actin.tif
- __MACOSX/._Figure 2E-b-actin.tif
- Figure 2E-Histone H3.tif
- __MACOSX/._Figure 2E-Histone H3.tif
- Figure 2E-MgdE-GFP-1.tif
- __MACOSX/._Figure 2E-MgdE-GFP-1.tif
- Figure 2E-MgdE-GFP-2.tif
- __MACOSX/._Figure 2E-MgdE-GFP-2.tif
- Figure 2E-MgdE-GFP-3.tif
- __MACOSX/._Figure 2E-MgdE-GFP-3.tif
