# Supplementary material for: A conserved mycobacterial nucleomodulin hijacks the host COMPASS complex to reprogram pro-inflammatory transcription and promote intracellular survival
Source: eLife. 2026 Mar 31;14:RP107677. doi: 10.7554/eLife.107677 (PMC13038263; doi:10.7554/eLife.107677)
Supplement: Figure 2—source data 3. [file elife-107677-fig2-data3.zip]

Archive with 7 entries (6 files):
- Figure 2—source data 3/
- Figure 2—source data 3/Figure 2F-b-actin-1.tif
- Figure 2—source data 3/Figure 2F-b-actin-2.tif
- Figure 2—source data 3/Figure 2F-Histone H3-1.tif
- Figure 2—source data 3/Figure 2F-Histone H3-2.tif
- Figure 2—source data 3/Figure 2F-MgdE-Flag-1.tif
- Figure 2—source data 3/Figure 2F-MgdE-Flag-2.tif
