# Supplementary material for: A conserved mycobacterial nucleomodulin hijacks the host COMPASS complex to reprogram pro-inflammatory transcription and promote intracellular survival
Source: eLife. 2026 Mar 31;14:RP107677. doi: 10.7554/eLife.107677 (PMC13038263; doi:10.7554/eLife.107677)
Supplement: Figure 2—figure supplement 1—source data 3. [file elife-107677-fig2-figsupp1-data3.zip]

Archive with 6 entries (5 files):
- Figure2-figure supplement—source data 3/
- Figure2-figure supplement—source data 3/Figure2-figure supplement 2E-Histone H3-1.tif
- Figure2-figure supplement—source data 3/Figure2-figure supplement 2E-Histone H3-2.tif
- Figure2-figure supplement—source data 3/Figure2-figure supplement 2E-MgdE-EGFP-1.tif
- Figure2-figure supplement—source data 3/Figure2-figure supplement 2E-MgdE-EGFP-2.tif
- Figure2-figure supplement—source data 3/Figure2-figure supplement 2E-MgdE-EGFP-3.tif
