# Supplementary material for: A conserved mycobacterial nucleomodulin hijacks the host COMPASS complex to reprogram pro-inflammatory transcription and promote intracellular survival
Source: eLife. 2026 Mar 31;14:RP107677. doi: 10.7554/eLife.107677 (PMC13038263; doi:10.7554/eLife.107677)
Supplement: Figure 3—figure supplement 1—source data 2. [file elife-107677-fig3-figsupp1-data2.zip]

Archive with 2 entries (1 files):
- Figure3-figure supplement—source data 2/
- Figure3-figure supplement—source data 2/Figure3-figure supplement 3B-PCR.tif
