# Supplementary material for: A conserved mycobacterial nucleomodulin hijacks the host COMPASS complex to reprogram pro-inflammatory transcription and promote intracellular survival
Source: eLife. 2026 Mar 31;14:RP107677. doi: 10.7554/eLife.107677 (PMC13038263; doi:10.7554/eLife.107677)
Supplement: Figure 5—source data 3. [file elife-107677-fig5-data3.zip]

Archive with 12 entries (11 files):
- Figure 5—source data 3/
- Figure 5—source data 3/Figure 5D-EGFP-H3.tif
- Figure 5—source data 3/Figure 5D-EGFP-H3K4me3-1.tif
- Figure 5—source data 3/Figure 5D-EGFP-H3K4me3-2.tif
- Figure 5—source data 3/Figure 5D-EGFP-H3K4me3-3.tif
- Figure 5—source data 3/Figure 5D-MgdE-D244AH247A-EGFP-H3.tif
- Figure 5—source data 3/Figure 5D-MgdE-D244AH247A-EGFP-H3K4me3-1.tif
- Figure 5—source data 3/Figure 5D-MgdE-D244AH247A-EGFP-H3K4me3-2 and 3.tif
- Figure 5—source data 3/Figure 5D-MgdE-EGFP-H3-1.tif
- Figure 5—source data 3/Figure 5D-MgdE-EGFP-H3K4me3-1.tif
- Figure 5—source data 3/Figure 5D-MgdE-EGFP-H3K4me3-2.tif
- Figure 5—source data 3/Figure 5D-MgdE-EGFP-H3K4me3-3.tif
